# Supplementary material for: Non-Fatal Drowning Risk Prediction Based on Stacking Ensemble Algorithm
Source: Children (Basel). 2022 Sep 14;9(9):1383. doi: 10.3390/children9091383 (PMC9498184; doi:10.3390/children9091383)
Supplement: Supplementary file 1 [file children-09-01383-s001.zip]

Archive with 1 entries (1 files):
- children-1842380-supplementary.pdf
